# Supplementary material for: A miR-137-XIAP axis contributes to the sensitivity of TRAIL-induced cell death in glioblastoma
Source: Front Oncol. 2022 Jul 28;12:870034. doi: 10.3389/fonc.2022.870034 (PMC9366219; doi:10.3389/fonc.2022.870034)
Supplement: Supplementary file 2 [file DataSheet_2.zip]

Archive with 46 entries (42 files):
- Original source data - Flow cytometry data-Revised/
- Original source data - Flow cytometry data-Revised/Figure 2C/
- Original source data - Flow cytometry data-Revised/Figure 2C/U251 Repeat-1 miR-137.LMD
- Original source data - Flow cytometry data-Revised/Figure 2C/U251 Repeat-1 miR-NC.LMD
- Original source data - Flow cytometry data-Revised/Figure 2C/U251 Repeat-2 miR-137.LMD
- Original source data - Flow cytometry data-Revised/Figure 2C/U251 Repeat-2 miR-NC.LMD
- Original source data - Flow cytometry data-Revised/Figure 2C/U251 Repeat-3 miR-137.LMD
- Original source data - Flow cytometry data-Revised/Figure 2C/U251 Repeat-3 miR-NC.LMD
- Original source data - Flow cytometry data-Revised/Figure 2C/U87 Repeat-1 miR-137.LMD
- Original source data - Flow cytometry data-Revised/Figure 2C/U87 Repeat-1 miR-NC.LMD
- Original source data - Flow cytometry data-Revised/Figure 2C/U87 Repeat-2 miR-137.LMD
- Original source data - Flow cytometry data-Revised/Figure 2C/U87 Repeat-2 miR-NC.LMD
- Original source data - Flow cytometry data-Revised/Figure 2C/U87 Repeat-3 miR-137.LMD
- Original source data - Flow cytometry data-Revised/Figure 2C/U87 Repeat-3 miR-NC.LMD
- Original source data - Flow cytometry data-Revised/Figure 2H/
- Original source data - Flow cytometry data-Revised/Figure 2H/U251 Repeat-1 miR-137i.LMD
- Original source data - Flow cytometry data-Revised/Figure 2H/U251 Repeat-1 miR-NC.LMD
- Original source data - Flow cytometry data-Revised/Figure 2H/U251 Repeat-2 miR-137i.LMD
- Original source data - Flow cytometry data-Revised/Figure 2H/U251 Repeat-2 miR-NC.LMD
- Original source data - Flow cytometry data-Revised/Figure 2H/U251 Repeat-3 miR-137i.LMD
- Original source data - Flow cytometry data-Revised/Figure 2H/U251 Repeat-3 miR-NC.LMD
- Original source data - Flow cytometry data-Revised/Figure 2H/U87 Repeat-1 miR-137i.LMD
- Original source data - Flow cytometry data-Revised/Figure 2H/U87 Repeat-1 miR-NC.LMD
- Original source data - Flow cytometry data-Revised/Figure 2H/U87 Repeat-2 miR-137i.LMD
- Original source data - Flow cytometry data-Revised/Figure 2H/U87 Repeat-2 miR-NC.LMD
- Original source data - Flow cytometry data-Revised/Figure 2H/U87 Repeat-3 miR-137i.LMD
- Original source data - Flow cytometry data-Revised/Figure 2H/U87 Repeat-3 miR-NC.LMD
- Original source data - Flow cytometry data-Revised/Figure 6D/
- Original source data - Flow cytometry data-Revised/Figure 6D/U251 Repeat-1 miR-137+Luc.LMD
- Original source data - Flow cytometry data-Revised/Figure 6D/U251 Repeat-1 miR-137+XIAP.LMD
- Original source data - Flow cytometry data-Revised/Figure 6D/U251 Repeat-1 miR-NC+Luc.LMD
- Original source data - Flow cytometry data-Revised/Figure 6D/U251 Repeat-2 miR-137+Luc.LMD
- Original source data - Flow cytometry data-Revised/Figure 6D/U251 Repeat-2 miR-137+XIAP.LMD
- Original source data - Flow cytometry data-Revised/Figure 6D/U251 Repeat-2 miR-NC+Luc.LMD
- Original source data - Flow cytometry data-Revised/Figure 6D/U251 Repeat-3 miR-137+Luc.LMD
- Original source data - Flow cytometry data-Revised/Figure 6D/U251 Repeat-3 miR-137+XIAP.LMD
- Original source data - Flow cytometry data-Revised/Figure 6D/U251 Repeat-3 miR-NC+Luc.LMD
- Original source data - Flow cytometry data-Revised/Figure 6D/U87 Repeat-1 miR-137+Luc.LMD
- Original source data - Flow cytometry data-Revised/Figure 6D/U87 Repeat-1 miR-137+XIAP.LMD
- Original source data - Flow cytometry data-Revised/Figure 6D/U87 Repeat-1 miR-NC+Luc.LMD
- Original source data - Flow cytometry data-Revised/Figure 6D/U87 Repeat-2 miR-137+Luc.LMD
- Original source data - Flow cytometry data-Revised/Figure 6D/U87 Repeat-2 miR-137+XIAP.LMD
- Original source data - Flow cytometry data-Revised/Figure 6D/U87 Repeat-2 miR-NC+Luc.LMD
- Original source data - Flow cytometry data-Revised/Figure 6D/U87 Repeat-3 miR-137+Luc.LMD
- Original source data - Flow cytometry data-Revised/Figure 6D/U87 Repeat-3 miR-137+XIAP.LMD
- Original source data - Flow cytometry data-Revised/Figure 6D/U87 Repeat-3 miR-NC+Luc.LMD
