# Supplementary material for: A miR-137-XIAP axis contributes to the sensitivity of TRAIL-induced cell death in glioblastoma
Source: Front Oncol. 2022 Jul 28;12:870034. doi: 10.3389/fonc.2022.870034 (PMC9366219; doi:10.3389/fonc.2022.870034)
Supplement: Supplementary file 3 [file DataSheet_3.zip]

Archive with 6 entries (4 files):
- Original source data - Microscopy images -1-Revised/
- Original source data - Microscopy images -1-Revised/Figure 7A/
- Original source data - Microscopy images -1-Revised/Figure 7A/Luc 100X.tif
- Original source data - Microscopy images -1-Revised/Figure 7A/Luc 40X.tif
- Original source data - Microscopy images -1-Revised/Figure 7A/miR-137 100X.tif
- Original source data - Microscopy images -1-Revised/Figure 7A/miR-137 40X.tif
