# Supplementary material for: A miR-137-XIAP axis contributes to the sensitivity of TRAIL-induced cell death in glioblastoma
Source: Front Oncol. 2022 Jul 28;12:870034. doi: 10.3389/fonc.2022.870034 (PMC9366219; doi:10.3389/fonc.2022.870034)
Supplement: Supplementary file 4 [file DataSheet_4.zip]

Archive with 14 entries (12 files):
- Original source data - Microscopy images -2-Revised/
- Original source data - Microscopy images -2-Revised/Figure 7E/
- Original source data - Microscopy images -2-Revised/Figure 7E/Luc 40x DAPI.tif
- Original source data - Microscopy images -2-Revised/Figure 7E/Luc 40x MERGE.tif
- Original source data - Microscopy images -2-Revised/Figure 7E/Luc 40x TUNEL.tif
- Original source data - Microscopy images -2-Revised/Figure 7E/Luc+TRAIL 40x  DAPI.tif
- Original source data - Microscopy images -2-Revised/Figure 7E/Luc+TRAIL 40x MERGE.tif
- Original source data - Microscopy images -2-Revised/Figure 7E/Luc+TRAIL 40x TUNEL.tif
- Original source data - Microscopy images -2-Revised/Figure 7E/miR-137 40x DAPI.tif
- Original source data - Microscopy images -2-Revised/Figure 7E/miR-137 40x MERGE.tif
- Original source data - Microscopy images -2-Revised/Figure 7E/miR-137 40x TUNEL.tif
- Original source data - Microscopy images -2-Revised/Figure 7E/miR-137+TRAIL 40x DAPI.jpg
- Original source data - Microscopy images -2-Revised/Figure 7E/miR-137+TRAIL 40x MERGE.tif
- Original source data - Microscopy images -2-Revised/Figure 7E/miR-137+TRAIL 40x TUNEL.tif
